# Supplementary material for: Detection of Trace Amounts of Water in Organic Solvents by DNA-Based Nanomechanical Sensors
Source: Biosensors (Basel). 2022 Dec 1;12(12):1103. doi: 10.3390/bios12121103 (PMC9775023; doi:10.3390/bios12121103)
Supplement: Supplementary file 1 [file biosensors-12-01103-s001.zip]

Archive with 1 entries (1 files):
- biosensors-2033736-supplementary.pdf
